# Supplementary material for: The Impact of Platelet-Rich Plasma Application during Cesarean Section on Wound Healing and Postoperative Pain: A Single-Blind Placebo-Controlled Intervention Study
Source: Medicina (Kaunas). 2024 Apr 13;60(4):628. doi: 10.3390/medicina60040628 (PMC11052196; doi:10.3390/medicina60040628)
Supplement: Supplementary file 1 [file medicina-60-00628-s001.zip]

Archive with 1 entries (1 files):
- medicina-2933819-supplementary.pdf
